# Supplementary material for: Case Report: Personalized diagnosis and treatment strategies for three cases of cancer of unknown primary based on molecular testing techniques
Source: Front Oncol. 2025 Mar 28;15:1505271. doi: 10.3389/fonc.2025.1505271 (PMC11985444; doi:10.3389/fonc.2025.1505271)
Supplement: Supplementary file 1 [file DataSheet1.xlsx]

## Sheet: Sheet1
Gene Abbreviation	Gene Name	Related Cancer Types
ACPP	Acid phosphatase, prostate	Liver and Prostate
ACTG2	Actin, gamma 2, smooth muscle, enteric	Stomach and Esophagus, Mesothelioma, and Urinary Tract
AGR2	Anterior gradient 2	Ovary
APOBEC3B	Apolipoprotein B mRNA editing enzyme, catalytic polypeptide-like 3B	Adrenal Gland
APOD	Apolipoprotein D	Pancreas
ASPN	Asporin	Head and Neck
ATP1B1	ATPase, Na+/K+ transporting, beta 1 polypeptide	Kidney and Urinary Tract
AZGP1	Alpha-2-glycoprotein 1, zinc-binding	Breast
C7	Complement component 7	Ovary
CPB1	Carboxypeptidase B1	Adrenal and Pancreas
CA12	Carbonic Anhydrase 12	Kidney
CDH1	Cadherin 1, type 1	Sarcoma
CDH17	Cadherin 17, LI cadherin (liver–intestine)	Colon and Rectum
CEACAM5	Carcinoembryonic antigen-related cell adhesion molecule 5	Breast, Colon and Rectum, and Endometrium
CEACAM6	Carcinoembryonic antigen-related cell adhesion molecule 6	Lung and Urinary Tract
CHGA	Chromogranin A	Neuroendocrine
CHI3L1	Chitinase 3-like-1	Brain, Sarcoma, and Urinary Tract
CLDN18	Claudin 18	Stomach and Esophagus
CLU	Clusterin	Brain
COL11A1	Collagen, type XI, alpha-1	Brain and Endometrium
CXCL14	Chemokine (C-X-C motif) ligand 14	Liver
CYP17A1	Cytochrome P450 family 17 subfamily A member 1	Adrenal Gland
DLK1	Delta-like 1 homolog (Drosophila)	Neuroendocrine and Germ Cell
EPCAM	Epithelial cell adhesion molecule	Colon and Rectum, Liver, Lymphoma, and Mesothelioma
ESR1	Estrogen receptor 1	Endometrium
FABP1	Fatty acid-binding protein 1, liver	Colon and Rectum
FABP4	Fatty acid-binding protein 4, adipocyte	Breast and Lung
GATA3	GATA-binding protein 3	Breast and Colon and Rectum
GCG	Glucagon	Pancreas
GFAP	Glial fibrillary acidic protein	Brain
GJA1	Gap junction protein alpha-1	Cervix
GPM6B	Glycoprotein M6B	Brain and Melanoma
GPX3	Glutathione peroxidase 3	Thyroid
GREM1	Gremlin 1, DAN family BMP antagonist	Stomach and Esophagus
HBB	Hemoglobin subunit beta	Brain and Sarcoma
ID4	Inhibitor of DNA binding 4, dominant-negative helix-loop-helix protein	Thyroid
IGFBP2	Insulin-like growth factor binding protein 2	Brain
IGFBP7	Insulin-like growth factor binding protein 7	Kidney
IGJ	Joining chain of multimeric IgA and IgM	Lung
ISL1	ISL LIM homeobox 1	Neuroendocrine
KLK2	Kallikrein-related peptidase 2	Prostate
KLK3	Kallikrein-related peptidase 3	Liver, Prostate, and Germ Cell
KRT13	Keratin 13, type I	Head and Neck, Melanoma, and Urinary Tract
KRT14	Keratin 14, type I	Breast
KRT15	Keratin 15, type I	Head and Neck
KRT19	Keratin 19, type I	Adrenal Gland, Head and Neck, Lymphoma, Mesothelioma, and Urinary Tract
KRT20	Keratin 20, type I	Colon and Rectum
LGALS4	Lectin, galactoside-binding, soluble, 4	Colon and Rectum
LUM	Lumican	Endometrium and Ovary
MGP	Matrix Gla protein	Endometrium and Ovary
MMP1	Matrix metallopeptidase 1	Head and Neck
MMP12	Matrix metallopeptidase 12	Endometrium and Ovary
MMP3	Matrix metallopeptidase 3	Head and Neck
MSMB	Microseminoprotein-beta	Prostate
NKX3-1	NK3 homeobox 1	Prostate
NPTX2	Neuronal pentraxin II	Adrenal Gland
NPY1R	Neuropeptide Y receptor Y1	Kidney
PCDH7	Protocadherin 7	Ovary
PCP4	Purkinje cell protein 4	Prostate
PEG3	Paternally expressed 3	Ovary and Germ Cell
PI15	Peptidase inhibitor 15	Lymphoma
PIGR	Polymeric immunoglobulin receptor	Stomach and Esophagus
PLA2G2A	Phospholipase A2 group IIA	Liver and Prostate
POSTN	Periostin, osteoblast-specific factor	Thyroid
PRRX1	Paired-related homeobox 1	Endometrium
PTGDS	Prostaglandin D2 synthase	Liver
PTN	Pleiotrophin	Brain and Sarcoma
RPS11	Ribosomal protein S11	Germ Cell
RPS4Y1	Ribosomal protein S4, Y-linked 1	Cervix, Head and Neck, Kidney, Ovary, Prostate, and Germ Cell
S100A2	S100 calcium-binding protein A2	Urinary Tract
S100A8	S100 calcium-binding protein A8	Cervix, Lymphoma, Mesothelioma, and Sarcoma
S100P	S100 calcium-binding protein P	Urinary Tract
SCGB2A2	Secretoglobin, family 2A, member 2	Breast
SERPINA3	Serpin peptidase inhibitor, clade A (alpha-1 antiproteinase, antitrypsin), member 3	Brain, Breast, Liver, and Mesothelioma
SERPINB3	Serpin peptidase inhibitor, clade B (ovalbumin), member 3	Cervix
SFN	Stratifin	Sarcoma
SFRP1	Secreted frizzled-related protein 1	Cervix
SFTPB	Surfactant protein B	Lung
SLC3A1	Solute carrier family 3 (amino acid transporter heavy chain), member 1	Kidney
SPINK1	Serine peptidase inhibitor, Kazal type 1	Stomach and Esophagus, Pancreas
SPP1	Secreted phosphoprotein 1	Kidney and Lymphoma
SST	Somatostatin	Pancreas
SULT2A1	Sulfotransferase family 2A member 1	Adrenal Gland
TACSTD2	Tumor-associated calcium signal transducer 2	Colon and Rectum, Lymphoma, and Urinary Tract
TG	Thyroglobulin	Thyroid
TH	Tyrosine hydroxylase	Ad
TSPAN8	Tetraspanin 8	Breast, Colon and Rectum, and Stomach and Esophagus
TYRP1	Tyrosinase-related protein 1	Melanoma
VEGFA	Vascular endothelial growth factor A	Kidney
XIST	X-inactive-specific transcript (non-protein coding)	Cervix, Endometrium, Stomach and Esophagus, Head and Neck, Ovary, and Prostate
